# Supplementary material for: Effect of Separate and Combined Toxicity of Bisphenol A and Zinc on the Soil Microbiome
Source: Int J Mol Sci. 2022 May 25;23(11):5937. doi: 10.3390/ijms23115937 (PMC9180857; doi:10.3390/ijms23115937)
Supplement: Supplementary file 1 [file ijms-23-05937-s001.zip]

Archive with 1 entries (1 files):
- ijms-1725311-supplementary.pdf
